# Supplementary material for: A mathematical model for predicting the adult height of girls with idiopathic central precocious puberty: A European validation
Source: PLoS One. 2018 Oct 9;13(10):e0205318. doi: 10.1371/journal.pone.0205318 (PMC6178384; doi:10.1371/journal.pone.0205318)
Supplement: S1 File — This is a CSV file containing all the anonymized data use in this article and ready to be imported in any spreadsheet or data-analysis software. (CSV) [file pone.0205318.s002.csv]

DataSet	Number	Chronological Age [CA1] (yr)	Bone Age [BA1] (yr)	Height at first evaluation [H1] (cm)	Weight at first evaluation [W1] (kg)	Father's height [FH] (cm)	Mother's height [MH] (cm)	LH peak (iu/l)	FSH peak (iu/l)	2-years GnRH-A treatment	Age at onset of Puberty [AP] (yr)	age at 1st menstruation [AM] (yr)	Neuroradiological evaluation	Adult Height [AH] (cm)	Target height [TC] (cm)	Predicted adult height [PAH] (cm)
FRA	1	8,76112251882272	11	131,2	32,5	178	158	1,4	5,1	no	7,5	11		156	161,5	148,6
FRA	2	7,17316906228611	6,3	124,5	30,7	171	158	2,2	1,6	no	6	13		160	158	170,8
FRA	3	6,12183436002738	7	127	26	190	180	3,7	15,5	no	5,5	12,5		173	178,5	178,4
FRA	4	6,86105407255305	10	134	33	179	159	2,3	8,4	yes	6,3	10		169	162,5	161,8
FRA	5	9,44558521560575	11	143,2	31,7	173	165	50	16,5	no	7	10,5		159	162,5	162,2
FRA	6	9,22655715263518	10,5	138,2	29	180	162	4,2	7,5	no	6,3	11		160	164,5	161,4
FRA	7	6,23956194387406	6,8	113	23	181	150	1,2	9,5	no	5,8	15		155	159	150,5
FRA	8	7,31279945242984	8	129,5	26,7	187	157	3,5	9,2	no	6,8	NA		NA	165,5	163,924050632911
FRA	9	8,73921971252567	10,5	133,6	31,5	169	153	10	11	no	6,8	11		154	154,5	156
FRA	10	8,34496919917864	12	138	41,8	173	158	33,5	10,5	no	7,5	8		153	159	153,2
FRA	11	7,11019849418207	10,5	139	35,5	172	168	27	11,5	no	6,6	9,5		167	163,5	162,4
FRA	12	7,54551676933607	7,8	128	22,8	172	168	9,4	8,3	yes	7,3	12,5		163	163,5	163,7
FRA	13	6,62286105407255	10,5	131,7	26	180	163	26	16	yes	5,8	12		165	165	153,9
FRA	14	5,30047912388775	5	105	17	174	170	27	14	yes	5,3	12		148	165,5	NA
FRA	15	7,70431211498973	11	133,2	28,5	165	155	12	5,2	yes	6,7	12		165	153,5	150,8
FRA	16	7,74537987679671	7,8	141	32	183	169	6,6	17	no	7,1	11		176	169,5	180,3
FRA	17	5,46201232032854	7,8	124,5	31	196	160	3,2	5,3	no	5,2	11		167	171,5	167,8
FRA	18	7,52361396303901	9,5	139,4	43	185	160	0,6	6,3	no	7,3	12		170	166	172,3
FRA	19	7,20054757015743	7,8	136	28,5	184	167	2,5	10,5	no	6,9	12		175	169	173,9
FRA	20	7,67145790554415	7,8	137,5	31,4	183	158	2,8	19	no	7,3	11		171,5	164	175,8
FRA	21	6,68583162217659	8,8	128	28	180	163	2,6	11,5	no	6	10		161	165	163,3
FRA	22	8,22724161533196	11	134,5	27,8	165	155	19,5	15	yes	7,5	11		150,5	153,5	152,3
FRA	23	10,5653661875428	NA	151	37,5	173	158	80,5	16	no	7,9	10		159	159	NA
FRA	24	6,39288158795346	6,8	117,2	19,5	178	165	2,1	6,9	no	5,8	14,5		163,5	165	156
FRA	25	7,7864476386037	7,8	140,5	31,4	190	163	5,8	13	no	7	10		170	170	179
FRA	26	8,71731690622861	NA	131	24	178	178	58	21,5	no	6,8	11		160	171,5	NA
FRA	27	6,99520876112252	7,8	127,5	25	176	158	3,5	11,5	no	7	11		163	160,5	163
FRA	28	6,64476386036961	NA	126	30,5	172	165	20	10,5	yes	6,3	11		167	162	NA
FRA	29	7,24161533196441	7,3	125	27,8	176	170	1,5	3,9	yes	6,8	12,6		158,6	166,5	163,4
FRA	30	8,32580424366872	8,8	130,7	26,7	175	170	25,5	23	yes	7	10		158,5	166	159,2
FRA	31	8,53388090349076	9	133,3	30,5	175	163	6,5	13	no	7,1	10		160	162,5	161,2
FRA	32	6,21492128678987	7,8	129	25	170	167	6,2	11	no	5,7	11		165	162	173,9
FRA	33	7,86584531143053	8,8	134,8	30,9	169	167	16,5	12,5	no	7,8	9		163	161,5	171,9
FRA	34	9,24024640657084	11	148	42,4	175	172	62	12	no	7	10		161	167	167,6
FRA	35	8,88432580424367	12,5	141,5	35,1	167	155	60,5	15,5	no	7,5	8,4		150	154,5	153,1
GER	36	4,6	10	121	26,793030000000005			28,1	16,4	yes	4,6		normal	162	160	146
GER	37	7,8	11	138	37,1358			22,4	11,4	yes	6,4		normal	158	166	156,3
GER	38	6,83	10	136,8	36,8670528			60,5	16,2	yes	6,26		normal	168	176	165,2
GER	39	6,74	11	128	27,688959999999998			8,8	9	yes	5,94		normal	170	169,5	144,9
GER	40	4,5	6,5	116	19,64576			4,8	6,1	yes	2,2		normal	170,2	158,5	NA
GER	41	8,5	11	133,9	38,0099252			5,3	8,2	yes	8,2		normal	160	168,8	151,6
GER	42	7,7	10,25	130,5	29,29203			24,1	8,6	yes	6,7		normal	159	NA	155,2
GER	43	6,17	12	135,9	33,9826104			24,6	16,2	yes	5,53		normal	168	164,5	150,8
GER	44	8,46	12	148,9	45,8944047			52,1	8,6	yes	7,78		normal	165	166,5	165,3
GER	45	8,54	10	142	47,3854			5,4	8,9	yes	8,5		normal	178	163,5	171,5
GER	46	6,15	10,5	128	29,163520000000002			62,3	15,8	yes	5,3		normal	168	156	150,2
GER	47	4,6	7	110,7	18,749369700000003			23,4	21,8	yes	3,5		normal	165	155	155,5
GER	48	7,9	11	131,9	30,097865300000006			NA	NA	yes	6,8		normal	147,3	167,5	149,4
GER	49	9,4	11	129,7	29,270436599999993			38,5	14,5	yes	8,1		normal	149	162,5	146,9
GER	50	7,87	10	129,5	26,8324			25,2	9,8	yes	6,1		normal	161	153,5	156,4
GER	51	7,6	12	139,5	39,1151025			88,3	13,5	yes	6,5		normal	159	NA	154,8
GER	52	6,3	8,9	122,6	22,54614			6,3	9,3	yes	6,2		normal	162	165,5	156,8
GER	53	3,37	5,75	108	23			19,3	9	yes	0,5		normal	172	179	NA
GER	54	4,8	12,5	124,5	24,9554025			20,2	19,9	yes	2		normal	165,4	165	134,9
GER	55	8,97	10	133	29,009959999999996			8,8	9,3	yes	5,53		normal	168	154	154,3
GER	56	7,4	11	133	27,948620000000002			5,7	14,6	yes	7,36		normal	159	152	151
GER	57	6,4	8,5	116,3	21,235333299999997			30,9	13,8	yes	5,6		normal	153	162	151
GER	58	3,8	4,3	109,4	21,064313600000002			24,6	26	yes	3,6		not done	167,1	164,5	NA
GER	59	7,06	11	133,4	32,921786000000004			18,7	13,6	yes	5,9		normal	163,8	158	151,1
GER	60	7,1	10,5	144,7	54,439034			3,1	9,5	yes	6,6		normal	176	164,5	169
GER	61	5,94	11	146,5	37,98818249999999			26	16,6	yes	5,5		normal	178	171	165,9
GER	62	7,2	11	135	32,25825			31,2	10,4	yes	6,9		empty sella	154	169,5	152,9
GER	63	6,1	10	124	29,060639999999996			15,5	10	yes	5,1		normal	160	161	149,8
GER	64	4,3	11	125	33,4			25,2	10,8	yes	3		normal	163	171,5	141,5
GER	65	6,8	10,5	130,7	36,38570369999999			14,6	12,4	yes	2,3		normal	155	156,5	153,8
GER	66	1,92	7	97	19,100270000000002			54,8	13,7	yes	1,92		normal	168	158,5	144,7
GER	67	6,6	10	135,2	30,891577599999994			8,2	14,6	yes	4,5		normal	169	171,5	163,3
GER	68	6,5	10	121,5	24,6529575			29,5	25,1	yes	5,1		normal	161	163,5	146,7
GER	69	7,69	7	114,5	21,107502500000002			14,6	7,97	yes	7,2		plexus papilloma	158	167,5	151,3
GER	70	8,1	7,5	128,1	27,5681448			23,7	12,9	yes	5,1		normal	160	163,5	175
GER	71	7,1	NA	130	38,025			30,6	11,8	yes	6,5		not done	155,3	162	NA
GER	72	2,2	4,2	95,8	15,234882400000002			45,2	15,5	yes	1,9		normal	164	158	NA
GER	73	3,7	8	104	18,17088			26	9,3	yes	3,7		not done	150	161	138,7
GER	74	9	12	134	31,063880000000005			11,7	8,2	yes	8		normal	156	158,5	148,7
GER	75	6,37	6	118,2	19,4200236			50,9	16,2	yes	6,1		normal	160	157,5	164,2
GER	76	9,72	11,25	131,5	33,028197500000005			15,7	8,5	yes	7,5		normal	158	173,5	144,5
GER	77	7,6	9,5	137,4	27,185414400000003			19,8	7,5	yes	6,5		normal	166	170,5	170,3
GER	78	7,73	10,5	148,4	40,301284800000005			19	12	yes	6,86		normal	180	176	173,4
NET	79	6	7,8	122,5	23,1	NA	NA	24,4	9,4	yes	5,6	11,6	normal	157	NA	NA
NET	80	7,7	10,2	141,4	34,1	170	168	11,3	11,8	yes	7,2	10,8	thickened chiasma	169,3	162,5	168,1
NET	81	7,75	10,9	139,5	27,5	188	170	59	18	yes	6,9	13,8	normal	169,5	172,5	160,3
NET	82	6,5	8,9	124,4	21	NA	NA	24,8	22,8	yes	5,9	11,5	normal	158,8	NA	NA
NET	83	8,8	11,9	147,3	42	175	170	37	13	yes	3	11,8	normal	166,6	166	164,2
NET	84	8,6	11,1	139,9	32,8	NA	NA	14,4	10	yes	7	11,8	normal	164	NA	NA
NET	85	7,6	10,6	136,8	34,1	175	158	120	21,3	yes	7,3	NA	normal	156,9	160	159,8
NET	86	8,5	10,1	133,6	36,8	176	153,4	15	7,5	yes	7,25	13,8	normal	162,1	158,2	161,3
NET	87	9,7	11,7	128,1	29,3	173	151	65	53	no	8,5	12,4	normal	141	155,5	143,4
NET	88	8,3	11,3	140	30,6	167	158	12	13	yes	6,8	11,8	normal	163,1	156	157,8
NET	89	7,5	11,1	132,2	28,6	NA	NA	27	NA	yes	7,5	11,8	NA	155	NA	NA
NET	90	7,3	10,1	136,1	34,5	172	174	42	8,9	yes	6,4	13,7	normal	166,4	166,5	164
NET	91	6,3	10,8	130,3	25,9	182	160	1,7	NA	yes	4,5	10,5	normal	155,9	164,5	150,5
NET	92	9,25	11,9	147	47,5	186	176	66	25	yes	7,2	9,25	NA	161,5	174,5	163,9
NET	93	7,4	10,4	145,2	38,1	179	179	33	9,2	yes	6,6	12	normal	175,3	172,5	170,8
NET	94	6,9	11,1	131	26,6	NA	NA	78	40	yes	6,6	11	NA	152,4	NA	NA
NET	95	6,5	8,9	133,2	26,5	NA	NA	89,9	41,3	yes	6	11,5	normal	167,4	NA	NA
NET	96	8,9	11,8	151,3	41,8	184	170	9	10,2	yes	6,9	12,1	normal	170,5	170,5	169
NET	97	7,5	10,4	134,6	34,4	172	168	65	22,1	yes	6,8	11,6	normal	160,3	163,5	158,3
NET	98	8,1	11,5	137,2	31,6	173,7	169,5	NA	NA	yes	7,5	12,1	normal	163,4	165,1	154
NET	99	7,2	11,3	132	33,5	160	160	44	17	yes	6,6	11,6	normal	175,5	153,5	148,8
NET	100	7,8	10,8	135,1	35	186	171	11,9	8,9	yes	7	12,8	normal	161,9	172	155,2
NET	101	8,3	10	128,6	33,5	168	156	25	20	yes	7,2	13,7	normal	153,4	155,5	155,3
NET	102	8,8	10,6	144	36,9	NA	NA	27,1	23	yes	7,5	12,7	niets	170	NA	NA
NET	103	7,5	11,6	137,3	39,5	185	155	19	10,8	yes	7,1	12,5	normal	157,7	163,5	154,1
NET	104	8,3	9,7	140,4	37,3	171	171	1,4	7,4	yes	8	12	NA	168,8	164,5	173,3
NET	105	8,25	9,9	130	30,2	NA	NA	14,9	8,6	yes	7,2	11,5	normal	153,6	NA	NA
NET	106	8,1	11,2	129,6	NA	NA	NA	11,5	0,9	yes	7	14,5	NA	155,4	NA	NA
NET	107	8,8	10,9	143,1	40,1	188	153	0,9	3,6	yes	8,1	12,8	normal	171,8	164	164,5
NET	108	6,6	10,3	132	24,8	176	160,3	7,5	0,7	yes	1	13	NA	165	161,65	157
NET	109	7,9	10	130,7	29,3	155	152	26	11	yes	6,5	11,8	normal	154,2	147	157,8
NET	110	7,4	8,9	131,9	26,7	169	164	19	12	yes	6,5	11,3	normal	161	160	166,9
NET	111	3,9	8,5	123	28,6	183	167	35	9,7	yes	3,6	12,5	normal	171	168,5	159,7
NET	112	7,25	10,8	137,8	30,8	176	159	58	12	yes	6,8	NA	normal	158,1	161	158,4
NET	113	9,6	11,8	136,5	33,4	NA	NA	33	11	yes	7,8	13,7	NA	154	NA	NA
NET	114	8,4	10,3	139,8	34	NA	NA	8,4	8	yes	6,75	12,2	normal	164	NA	NA
NET	115	7,1	10	133	26,3	187	168	13	8	yes	6,9	13,3	stalk thickening, probably normal for CPP	167	171	160,6
NET	116	8,1	10,5	127,7	25,7	NA	NA	NA	NA	yes	7	13,3	normal	152,1	NA	NA
NET	117	8,5	10,1	140,3	33,9	185	165	31	11	yes	7,8	12,6	normal	168,8	168,5	169,4
NET	118	8,7	11,5	148	34,4	172	164	28	20	yes	7,3	11,6	normal	159	161,5	166,1
NET	119	8,9	11,9	144,1	30,7	NA	NA	88,2	18,6	yes	7,2	12,3	normal	155,5	NA	NA
NET	120	3,3	8	118,2	22,1	191	176	40	9,5	yes	2,8	12,4	normal	174,5	177	157,6
NET	121	8,8	11,7	148,6	36,1	190	158	18	9,5	yes	7,9	12,3	normal	174,6	167,5	166,7
NET	122	6,3	10,6	131,7	28	NA	NA	10,8	7,6	yes	5,6	11,8	normal	161,4	NA	NA
NET	123	8,1	11,1	150	55,8	177	164	30	7,1	yes	7,5	11	normal	174,9	164	170
NET	124	8,4	10,7	136	28,5	184	170	16	5,7	yes	7,5	14,2	micro adenoma pituit	165	170,5	158,5
NET	125	8,6	9,3	132,6	30,1	172	154	7,4	8,7	yes	8	13,6	normal	159,2	156,5	158,6
NET	126	8,5	11,4	137,9	31,1	NA	NA	NA	NA	yes	7,9	11,9	NA	154,6	NA	NA
NET	127	8,8	11,8	146,5	41,3	177	160	43	12,3	yes	7	11,9	normal	158,9	162	163,3
NET	128	4	7,3	116	20	171	164	61	9,9	yes	2,5	12,3	normal	161,4	161	160,7
NET	129	8,4	11,3	136,9	36,9	NA	163	60	14	yes	7,1	11,5	normal	160,1	NA	NA
NET	130	7,7	10	139,7	40,4	182	178	NA	NA	yes	7,5	12,4	normal	169,7	173,5	168,7
NET	131	9,3	9	143,3	31,2	174	175	5,8	2,3	yes	6,2	13,2	normal	170,4	168	181,3
NET	132	6,8	11,7	134,7	31,7	167	159	4,9	17,6	yes	8,5	17,5	empty sella	157,8	156,5	151,2
NET	133	8,1	10,1	132	25	167	150	66	23,4	yes	6	12,5	normal	NA	152	159,4
NET	134	8,3	11,5	138,4	31,7	168	166	10,3	13,4	yes	6,3	12	NA	162	160,5	155,3
NET	135	6,8	10,6	128,8	33,3	158	150	41	9,4	no	7,2	13,1	partial empty sella	151,2	147,5	150,5
NET	136	8,2	8,6	128,4	27,9	178	158	NA	NA	yes	5,8	11,8	normal	156	161,5	166,5
NET	137	9	11,8	132	39	172	169	45	12	yes	7,2	10,9	normal	144,9	164	147,1
NET	138	8,7	11,5	145	34,2	178	172	NA	NA	yes	7,8	12	NA	166,4	168,5	162,7
NET	139	8	11,6	144	33,1	170	156	12,4	15,2	yes	7,9	12,3	not avail	166,8	156,5	161,6
NET	140	8,5	8,1	130,1	26,3	176	156	43	12	yes	7,8	13,1	meningo myelo	157,2	159,5	164,7
NET	141	7,8	10,9	137	28,1	165	154	34,2	17,9	yes	8	12,8	NA	159	153	157,5
NET	142	8,7	10,8	141,2	30,6	189	168	12	5	yes	7,3	15	normal	172,5	172	162,7
NET	143	9,2	11,4	147,5	43,4	169	173	3	14	yes	7,2	12,3	normal	170,3	164,5	165,5
NET	144	8,4	11,8	164,3	NA	187	170	13,4	6,1	yes	7	12,1	NA	179,6	172	183
NET	145	8,6	10	130,7	26,1	192	175	43	9	yes	7,9	134	normal	157,574	177	157,9
NET	146	7,7	10,5	140,3	37	NA	NA	7,8	12	yes	7,8	11,9	NA	170,2	NA	NA
NET	147	7,8	10,7	130	30,8	NA	NA	NA	NA	yes	7,25	12,1	NA	157,7	NA	NA
NET	148	6,3	11	131,5	30	184	170	75	16,5	yes	7,2	14	normal	NA	170,5	148,9
NET	149	7,8	8,5	122,3	35,1	194	162	13,4	9	yes	5,3	12,3	NA	152,5	171,5	158,8
NET	150	8,4	11,7	140,9	36,3	179	169	23	7,6	yes	6,8	11,6	normal	164,4	167,5	158,1
